# Supplementary material for: Neuronal Dynamics and miRNA Signaling Differ between SH-SY5Y APPSwe and PSEN1 Mutant iPSC-Derived AD Models upon Modulation with miR-124 Mimic and Inhibitor
Source: Cells. 2021 Sep 14;10(9):2424. doi: 10.3390/cells10092424 (PMC8465877; doi:10.3390/cells10092424)
Supplement: Supplementary file 1 [file cells-10-02424-s001.zip]

Archive with 1 entries (1 files):
- cells-1353955-SI.pdf
